# Supplementary material for: Exploring the Measurement of Markedness and Its Relationship with Other Linguistic Variables
Source: PLoS One. 2016 Jun 9;11(6):e0157141. doi: 10.1371/journal.pone.0157141 (PMC4900653; doi:10.1371/journal.pone.0157141)
Supplement: S1 Dataset — (XLSX) [file pone.0157141.s001.xlsx]

## Sheet: Key
S1 Dataset
Data Key
Row 1
The headings Unmarked and Marked indicate whether the markedness probability for the word was > .5 (unmarked) or <.5 (marked). This configuration allows data from both words in the antonym pair to be displayed in a single row.
Row 2
Heading	Description
WORD	The word presented to participants in the antonym sequencing task.
CATEGORY	0 = Marked, 1 = Unmarked (based on the definition given above)
TYPE	0 = Semantic, 1 = Morphological
M PROB	Markedness Probability derived from 50 participants’ placement of the word(s) in the antonym sequencing task. Summed pairs of probabilities which do not reach 1 are due to serious spelling errors in responses
LOG-FREQ	Log transformed word frequency taken from the British National Corpus (http:// natcorp.ox.ac.uk)
LENGTH	Number of letters within the word
AFFIXATION	0 = Word has no affixation, 1 = Word has affixation
N SIZE	Number of orthographic neighbors taken from the McWord Database (Medler & Binder, 2005)
ZAJONC	% of participants who rated this word as the more preferable of the antonym pair in Zajonc (1968)
N SENSE	Number of senses taken from the WordNet Dictionary 2.1 (Fellbaum, 1998)
AOA	Age of acquisition taken from Kuperman, Stadthagen-Gonzalez, & Brysbaert (2012)
VALENCE	Valence of the word from -3 to 3 (ratings collected from 50 independent raters)

## Sheet: Data
UNMARKED												MARKED
WORD	CATEGORY	TYPE	M PROB	LOG-FREQ	LENGTH	AFFIXATION	N SIZE	ZAJONC	N SENSE	AOA	VALENCE	WORD	CATEGORY	TYPE	M PROB	LOG-FREQ	LENGTH	AFFIXATION	N SIZE	ZAJONC	N SENSE	AOA	VALENCE
UNDER	1	0	0.48	2.75515	5	0	1	10	10	5.89135	-0.18	OVER	0	0	0.5	3.13515	4	0	3	90	7	5.57164	-0.28
WAR	1	0	0.52	2.53163	3	0	16	1	5	7.67	-2.26	PEACE	0	0	0.48	1.95773	5	0	3	99	5	6.32	2.38
LOSE	1	0	0.46	1.90928	4	0	13	2	11	5.78	-1.22	FIND	0	0	0.5	2.68316	4	0	13	98	18	5.78	0.66
PART	1	0	0.54	2.68311	4	0	18	10	18	5.11	0.18	WHOLE	0	0	0.46	2.6019	5	0	5	90	10	6.89	1.08
MINIMUM	1	0	0.56	1.63779	7	0	0	9	3	8.11	-0.24	MAXIMUM	0	0	0.4	1.47861	7	0	0	91	4	7.6	0.74
ROUGH	1	0	0.6	1.64778	5	0	7	95	18	6.21	-0.62	SMOOTH	0	0	0.42	1.57792	6	0	1	88	12	5.61	1.22
INFINITE	1	1	0.34	1.16363	8	1	1	67	5	9.6	1.08	FINITE	0	1	0.52	0.637787	6	0	0	43	2	12.84	-0.16
MINOR	1	0	0.4	1.59924	5	0	2	7	11	9.11	-0.3	MAJOR	0	0	0.58	2.27029	5	0	2	93	13	8.8	0.46
SHALLOW	1	0	0.6	1.22317	7	0	3	12	6	7	-1.3	DEEP	0	0	0.4	2.14995	4	0	9	88	21	5.47	0.24
NARROW	1	0	0.38	1.77706	6	0	5	7	10	7.57	0	WIDE	0	0	0.6	1.99822	4	0	14	93	11	5.84	0.36
DEPENDENT	1	1	0.2	1.50363	9	0	1	15	7	9.32	-0.46	INDEPENDENT	0	1	0.42	1.83629	11	1	0	85	8	9.28	1.54
EMPTY	1	0	0.38	1.93613	5	0	0	4	11	4.79	-1.36	FULL	0	0	0.62	2.4359	4	0	14	96	13	4.24	0.98
ABSENCE	1	0	0.36	1.62572	7	0	0	4	4	7.7	-0.28	PRESENCE	0	0	0.6	1.92858	8	0	1	96	6	9.17	0.7
FAIL	1	0	0.28	1.56965	4	0	15	4	11	6	-1.92	SUCCEED	0	0	0.56	1.37216	7	0	0	96	2	8.16	2.04
NIGHT	1	0	0.34	2.63963	5	0	9	21	8	3.61	0.28	DAY	0	0	0.66	2.88764	3	0	17	79	10	3.5	0.6
WEAK	1	0	0.32	1.6808	4	0	8	4	12	5.58	-1.46	STRONG	0	0	0.7	2.22517	6	0	3	96	10	4.58	1.64
SHORT	1	0	0.3	2.28861	5	0	7	22	23	4.32	-0.3	LONG	0	0	0.7	2.89243	4	0	8	78	12	4.23952	-0.24
BACK	1	0	0.28	3.09196	4	0	16	4	28	5.30522	-0.04	FRONT	0	0	0.68	2.42008	5	0	2	96	13	5.18799	0.18
WET	1	0	0.72	1.80587	3	0	16	22	9	2.47	-0.26	DRY	0	0	0.28	1.96842	3	0	7	78	19	4.11	0.04
LESS	1	0	0.26	2.66806	4	0	13	8	5		-0.66	MORE	0	0	0.72	3.38519	4	0	20	92	5	3.78126	1.14
ABSENT	1	0	0.28	1.16007	6	0	1	1	3	6.5	-0.54	PRESENT	0	0	0.74	2.38651	7	0	1	99	18	4.83	1.24
POVERTY	1	0	0.28	1.77879	7	0	0	5	1	9.68	-1.72	WEALTH	0	0	0.74	1.78221	6	0	1	95	4	8.76	1.2
INVISIBLE	1	1	0.12	1.39875	9	1	1	8	2	7.06	-0.2	VISIBLE	0	1	0.6	1.61707	7	0	2	92	3	8.05	0.9
OUTWARDLY	1	0	0.24	0.530339	9	0	0	45	2		0.42	INWARDLY	0	0	0.72	0.49874	8	0	0	55	2		-0.12
INFERIOR	1	0	0.24	1.14921	8	0	1	4	9	10.57	-1.24	SUPERIOR	0	0	0.72	1.48033	9	0	0	96	13	9.84	0.8
UNLIMITED	1	1	0.24	0.831369	9	1	0	70	3	9.11	1.42	LIMITED	0	1	0.74	1.81822	7	0	0	30	11	7.38333	-0.84
OUTWARD	1	0	0.22	1.1343	7	0	0	41	3		0.32	INWARD	0	0	0.72	0.917479	6	0	1	59	4	7.54319	-0.08
BACKWARD	1	0	0.22	1.17759	8	0	1	2	6	3.84848	-1.06	FORWARD	0	0	0.72	2.16168	7	0	0	98	13	4.23952	1.06
DEFENCE	1	0	0.22	2.02635	7	0	0	43	10	7.84158	0.36	OFFENCE	0	0	0.74	1.22007	7	0	0	57	5	9.89	-1.4
PUNISHMENT	1	0	0.24	1.48796	10	0	0	1	1	5.47	-1.4	REWARD	0	0	0.76	1.27277	6	0	3	99	8	6.89	1.94
FORGET	1	0	0.22	1.87895	6	0	4	3	4	4.78	-0.72	REMEMBER	0	0	0.74	2.37739	8	0	0	97	8	5.63	0.98
UNCONSCIOUS	1	1	0.08	1.43438	11	1	0	54	4	9.45	-0.66	CONSCIOUS	0	1	0.6	1.65813	9	0	0	94	3	10.7	0.86
BLACK	1	0	0.76	2.53946	5	0	5	14	23	3.56	-0.08	WHITE	0	0	0.22	2.58416	5	0	3	86	25	4.06	0.52
INCONSPICUOUS	1	1	0.12	0.387247	13	1	0	54	1		-0.06	CONSPICUOUS	0	1	0.66	1.13619	11	0	0	46	2	11.7	-0.2
TRAGEDY	1	0	0.18	1.27961	7	0	0	17	2	10.21	-2.16	COMEDY	0	0	0.76	1.1008	6	0	1	83	2	8.11	1.84
EXTERNAL	1	0	0.2	1.45116	8	0	0	43	5	9.56	-0.06	INTERNAL	0	0	0.78	1.6318	8	0	2	67	5	10.39	0.38
LEAST	1	0	0.22	2.55334	5	0	7	5	3		-0.78	MOST	0	0	0.8	3.07723	4	0	11	95	5		0.88
NEVER	1	0	0.2	2.95725	5	0	4	9	2	5.07076	-1.14	ALWAYS	0	0	0.8	2.81376	6	0	1	91	4	3.60606	0.84
SLOW	1	0	0.2	1.90928	4	0	14	16	11	4.15	-0.6	FAST	0	0	0.8	2.01276	4	0	13	84	15	3.73864	0.9
FROWN	1	0	0.18	0.795653	5	0	5	1	2	4.52	-0.46	SMILE	0	0	0.8	1.99379	5	0	2	99	3	3.51	2.02
IMMATURE	1	1	0.18	0.530339	8	1	0	2	6	9.06	-1.14	MATURE	0	1	0.8	1.25591	6	0	2	98	11	9.25	1.22
PASSIVE	1	0	0.18	1.21851	7	0	1	4	4	8.89	0.08	ACTIVE	0	0	0.8	1.75989	6	0	0	96	17	6.53	1.46
UNSELFISH	1	1	0.18		9	1	0	93	2	9	2	SELFISH	0	1	0.8	1.08622	7	0	0	7	1	5.26	-2
UNPLEASANT	1	1	0.06	1.31853	10	1	0	2	1	9.32	-1.6	PLEASANT	0	1	0.7	1.62694	8	0	1	98	2	7.67	1.84
UNSHAKEN	1	1	0.16		8	1	0	78	1	9.79	0.54	SHAKEN	0	1	0.82	1.17066	6	0	3	22	10		-0.22
OUTER	1	0	0.14	1.44192	5	0	3	28	13	7.32	0.3	INNER	0	0	0.8	1.67647	5	0	2	72	6	7.94	-0.04
UNGRATEFUL	1	1	0.08	0.330767	10	1	0	1	2	9.15	-1.8	GRATEFUL	0	1	0.74	1.39564	8	0	1	99	2	7.42	1.76
DISCOURAGE	1	0	0.16	0.756735	10	0	0	0	3	9.32	-1.4	ENCOURAGE	0	0	0.82	1.55262	9	0	1	100	3	8.5	1.9
INCOMPETENT	1	1	0.1	0.594008	11	1	0	3	5	11.42	-1.86	COMPETENT	0	1	0.76	1.03454	9	0	0	97	2	11.75	1.48
APART	1	0	0.16	2.04654	5	0	0	6	9	4.12121	-0.34	TOGETHER	0	0	0.82	2.56193	8	0	0	94	8	5.94464	1.56
THEN	1	0	0.16	3.26007	4	0	7	8	5	6.74391	-0.14	NOW	0	0	0.84	3.22631	3	0	18	92	8	5.25193	0.54
WOMEN	1	0	0.16	2.71667	5	0	3	47	4		0.92	MEN	0	0	0.84	2.83228	3	0	16	63	12		0.24
EXTERIOR	1	0	0.14	0.728707	8	0	0	28	3	10.53	0.14	INTERIOR	0	0	0.84	1.41195	8	0	2	72	8	9.32	0.08
UNUSUAL	1	1	0.14	1.54088	7	1	0	58	3	8.56	-0.12	USUAL	0	1	0.84	2.02732	5	0	0	42	2	8.89	0.18
DEFEAT	1	0	0.14	1.45116	6	0	1	1	4	8.74	-1.3	VICTORY	0	0	0.86	1.63957	7	0	1	99	1	7.53	2.1
LOST	1	0	0.86	2.33497	4	0	14	3	22		-1.26	FOUND	0	0	0.14	2.69092	5	0	8	97	18	5.14536	1.54
IMPROBABLE	1	1	0.12	0.860824	10	1	1	4	3	12.32	-0.88	PROBABLE	0	1	0.84	1.09461	8	0	2	96	3	11.61	0.54
DARK	1	0	0.12	2.29087	4	0	11	11	16	3.74	-0.18	LIGHT	0	0	0.86	2.475	5	0	9	89	47	4.05	1.44
DIFFERENT	1	0	0.12	2.56825	9	0	0	61	5	5.5	0.48	SAME	0	0	0.86	2.81237	4	0	16	49	6	5.62493	0.22
FOLLOWER	1	0	0.12	0.292978	8	0	2	6	2	7.79	-0.22	LEADER	0	0	0.86	1.83289	6	0	7	94	2	6.9	1.22
WOMAN	1	0	0.12	2.54065	5	0	2	41	4	4.95	1	MAN	0	0	0.88	3.01035	3	0	21	59	13	3.11	0.28
EXPORT	1	0	0.12	1.1724	6	0	2	45	3	11	0.12	IMPORT	0	0	0.88	1.09043	6	0	1	55	7	10.37	0.26
IMMORTAL	1	1	0.12	0.823682	8	1	0	49	3	10.47	0.42	MORTAL	0	1	0.88	0.846346	6	0	2	51	5	9.84	0.1
ENEMY	1	0	0.1	1.71647	5	0	1	2	4	7.26	-2.04	FRIEND	0	0	0.86	2.2434	6	0	0	98	5	3.57	2.34
FAILURE	1	0	0.1	1.83667	7	0	0	2	7	8	-2	SUCCESS	0	0	0.86	2.02586	7	0	0	98	4	9.25	2.06
INVOLUNTARY	1	1	0.1	0.666559	11	1	0	2	2	11.95	-0.86	VOLUNTARY	0	1	0.86	1.32713	9	0	0	98	4	9.17	1.04
UNLIKELY	1	1	0.1	1.63898	8	1	0	3	3	8.79	-0.28	LIKELY	0	1	0.86	2.26917	6	0	1	97	5	6.33	0.96
IMPATIENTLY	1	1	0.1	0.901569	11	1	0	3	1		-1.4	PATIENTLY	0	1	0.86	1.0175	9	0	0	97	1		1.3
IRRATIONAL	1	1	0.12	1.06893	10	1	0	4	3	11.28	-1.52	RATIONAL	0	1	0.88	1.45661	8	0	1	96	5	10.06	1.28
DOWNWARD	1	0	0.12	0.970364	8	0	0	8	3	7.84	-0.44	UPWARD	0	0	0.9	1.20583	6	0	0	92	4	6.11	0.8
DOWNSTAIRS	1	0	0.1	1.39875	10	0	0	26	2	3.91208	0.28	UPSTAIRS	0	0	0.88	1.55837	8	0	0	74	4	3.86115	0.18
QUESTION	1	0	0.88	2.37783	8	0	0	37	1	6.16	0.22	ANSWER	0	0	0.1	2.20983	6	0	0	63	15	5.43	0.66
UNREALIABLE	1	1	0.06		10	1	0	2	4	8.89	-1.62	RELIABLE	0	1	0.84	1.30338	8	0	1	98	3	9.32	2.28
OFF	1	0	0.1	2.89998	3	0	4	3	9	3.83455	-0.42	ON	0	0	0.88	3.83719	2	0	12	97	5	4.00506	0.7
IMPATIENCE	1	1	0.08	0.898316	10	1	0	3	3	7.89	-1.58	PATIENCE	0	1	0.86	1.26862	8	0	0	97	2	7.68	1.5
NEGATIVE	1	0	0.1	1.44378	8	0	0	3	12	7.47	-2.02	POSITIVE	0	0	0.88	1.63838	8	0	0	97	12	8.11	2.12
LATE	1	0	0.1	2.31654	4	0	18	4	11	5.28	-0.7	EARLY	0	0	0.88	2.51269	5	0	1	96	9	5.30522	0.54
IRREGULARLY	1	1	0.06	0.154677	11	1	0	5	4		-0.9	REGULARLY	0	1	0.84	1.5431	9	0	0	95	3	8.38418	0.46
WORST	1	0	0.1	1.78392	5	0	2	1	19		-1.9	BEST	0	0	0.88	2.53879	4	0	15	99	43	4.09032	1.7
DIRTY	1	0	0.1	1.63119	5	0	1	1	13	4.55	-1.38	CLEAN	0	0	0.9	1.9583	5	0	3	99	31	3.89	1.76
UNFAMILIAR	1	1	0.08	1.0555	10	1	0	9	1	9	-0.76	FAMILIAR	0	1	0.88	1.81861	8	0	1	91	7	7.21	1.42
INFORMAL	1	1	0.1	1.1827	8	1	0	64	4	10.32	0.32	FORMAL	0	1	0.9	1.73303	6	0	2	46	8	10.5	0.4
DISADVANTAGE	1	1	0.04	1.01501	12	1	0	2	2	10.39	-1.86	ADVANTAGE	0	1	0.84	1.83289	9	0	0	98	4	9.32	1.44
UNDESIRABLE	1	1	0.04	0.742947	11	1	1	2	3	10.58	-1.74	DESIRABLE	0	1	0.84	1.29429	9	0	1	98	2	11	1.82
DISHONOURABLE	1	1	0.08	-0.271293	13	1	1	2	3	10.47	-1.84	HONOURABLE	0	1	0.88	0.920592	10	0	1	98	3		2.04
IMPATIENT	1	1	0.08	1.12665	9	1	0	3	2	7.39	-1.28	PATIENT	0	1	0.88	1.66767	7	0	0	97	4	7.05	1.62
DEMOTE	1	0	0.08	-0.623476	6	0	3	3	1	12.89	-1.18	PROMOTE	0	0	0.88	1.23985	7	0	0	97	5	10.32	1.14
IRRESOLUTELY	1	1	0.06		12	1	0	4	1		-0.68	RESOLUTELY	0	1	0.86	0.619562	10	0	0	96	2		1.06
DISAGREEMENT	1	1	0.1	0.756735	12	1	0	7	3	8.48	-0.8	AGREEMENT	0	1	0.9	1.7531	9	0	0	93	6	8.16	1.12
ABNORMAL	1	1	0.1	0.761236	8	1	0	7	3	10.05	-0.66	NORMAL	0	1	0.9	1.97174	6	0	2	93	5	5.53	0.3
UNABLE	1	1	0.1	1.79977	6	1	2	0	3	7.78	-1.4	ABLE	0	1	0.92	2.5029	4	0	3	100	4	7.79	1.2
UNUSUALLY	1	1	0.08	1.20422	9	1	0	77	1		-0.44	USUALLY	0	1	0.9	2.33628	7	0	0	23	1		0.42
INTOLERANT	1	1	0.08	0.221623	10	1	0	1	2	11	-2	TOLERANT	0	1	0.9	0.76569	8	0	0	99	5	10.78	1.18
DISAGREEABLE	1	1	0.06	0.672091	12	1	1	8	2	8.44	-1.66	AGREEABLE	0	1	0.88	1.0645	9	0	1	98	3	8.41	1.86
LOW	1	0	0.1	2.15377	3	0	19	2	17	4.7	-0.54	HIGH	0	0	0.92	2.56804	4	0	2	98	18	4.58	0.82
INADEQUATE	1	1	0.08	1.36218	10	1	0	3	2	11.95	-1.7	ADEQUATE	0	1	0.9	1.47775	8	0	0	97	3	10.35	0.16
UNPROFITABLE	1	1	0.08		12	1	0	3	3	11.05	-0.76	PROFITABLE	0	1	0.9	1.11292	10	0	1	97	4	11.22	1.48
UNWILLINGLY	1	1	0.06		11	1	0	3	1		-1.74	WILLINGLY	0	1	0.88	0.787301	9	0	1	97	1		1.84
UNREASONABLE	1	1	0.04	0.819787	12	1	1	4	2	9.17	-1.82	REASONABLE	0	1	0.86	1.69197	10	0	2	96	3	8.32	1.42
IRREGULAR	1	1	0.08	0.973121	9	1	0	7	10	9.16	-0.08	REGULAR	0	1	0.9	1.79441	7	0	0	93	17	8.56	0.86
WRONG	1	0	0.08	2.29652	5	0	3	1	11	4.22	-1.28	RIGHT	0	0	0.92	2.87997	5	0	9	99	35	4.34609	1.34
ILLEGAL	1	1	0.08	1.36775	7	1	0	2	1	9.21	-1.48	LEGAL	0	1	0.92	1.80141	5	0	1	98	5	9.17	0.88
DISHONEST	1	1	0.08	0.770099	9	1	0	0	4	5.68	-1.74	HONEST	0	1	0.92	1.54532	6	0	0	100	7	5.46	2.18
IMPOSSIBLE	1	1	0.06	2.02513	10	1	1	0	4	7.32	-1.56	POSSIBLE	0	1	0.9	2.53856	8	0	1	100	5	7.32	1.36
UNTIMELY	1	1	0.08	-0.0794077	8	1	0	4	3	10	-0.74	TIMELY	0	1	0.92	0.318533	6	0	1	96	3	10.67	0.92
INDIRECT	1	1	0.06	1.02974	8	1	0	5	5	11.26	-0.58	DIRECT	0	1	0.9	1.97422	6	0	1	95	24	9.68	0.64
DISOBEDIENT	1	1	0.02	-0.526566	11	1	0	6	2	6.63	-1.74	OBEDIENT	0	1	0.86	0.718947	8	0	0	94	1	8.53	0.8
DOWNWARDS	1	0	0.08	1.0555	9	0	0	7	1		-0.64	UPWARDS	0	0	0.92	1.30722	7	0	0	93	2	7.43662	0.76
DOWN	1	0	0.04	3.08896	4	0	5	8	26	4.93222	-0.44	UP	0	0	0.9	3.39952	2	0	11	92	14	2.91805	1.06
UNNECESSARY	1	1	0.06	1.32956	11	1	0	10	1	9.5	-0.58	NECESSARY	0	1	0.92	2.20775	9	0	0	90	3	7.55	0.68
UNFAVOURABLE	1	1	0.04	0.427676	12	1	1	1	3		-1.46	FAVOURABLE	0	1	0.9	1.12082	10	0	1	99	4		1.44
OUT	1	0	0.06	3.40161	3	0	11	15	16	3.28038	-0.02	IN	0	0	0.92	4.272	2	0	9	85	7	3.68535	0.4
WIFE	1	0	0.06	2.33365	4	0	9	42	1	5.67	1	HUSBAND	0	0	0.92	2.13845	7	0	0	58	2	5.53	0.7
WORSE	1	0	0.08	1.97422	5	0	6	0	17		-1.36	BETTER	0	0	0.94	2.63927	6	0	9	100	49	3.48485	1.62
UNFORTUNATE	1	1	0.06	1.34501	11	1	0	2	4	9.11	-1.62	FORTUNATE	0	1	0.92	1.24576	9	0	0	98	3	10.17	1.64
REJECT	1	0	0.06	1.22162	6	0	1	5	8	9.53	-1.98	ACCEPT	0	0	0.92	1.9687	6	0	1	95	11	6.74	1.52
EXCLUDE	1	0	0.06	0.791498	7	0	0	5	5	9.35	-2.08	INCLUDE	0	0	0.92	1.73825	7	0	0	95	4	6.47	1.6
UNCERTAIN	1	1	0.08	1.27001	9	1	0	7	7	8.37	-0.16	CERTAIN	0	1	0.94	2.44628	7	0	1	93	7	4.57576	1.42
DISAGREE	1	1	0.04	0.774464	8	1	0	10	2	8.37	-0.18	AGREE	0	1	0.92	1.79648	5	0	0	90	7	7.68	1.34
GOING	1	0	0.06	2.85092	5	0	1	45	34	5.41179	0.2	COMING	0	0	0.94	2.32665	6	0	8	65	27	4.77237	0.56
COLD	1	0	0.06	2.27001	4	0	12	45	16	3.95	-0.82	HOT	0	0	0.94	2.15648	3	0	19	55	21	3.37	0.56
WORK	1	0	0.94	2.90325	4	0	9	48	34	5.86	-0.06	PLAY	0	0	0.06	2.42825	4	0	6	52	52	4.1	1.44
IMPURE	1	1	0.06	-0.146355	6	1	1	1	3	11.53	-1.44	PURE	0	1	0.94	1.65471	4	0	11	99	7	7.95	1.7
INATTENTIVE	1	1	0.06	-0.0794077	11	1	0	0	2	11.9	-1.22	ATTENTIVE	0	1	0.94	0.677554	9	0	0	100	2		1.74
INVALID	1	1	0.04	0.807888	7	1	0	2	5	10.5	-1.08	VALID	0	1	0.92	1.15828	5	0	1	98	2	8.94	1.28
UNIMPORTANT	1	1	0.06		11	1	0	3	2	7.84	-1.2	IMPORTANT	0	1	0.94	2.54502	9	0	0	97	5	5.79	1.28
UNPOPULAR	1	1	0.06		9	1	0	3	1	8.2	-1.54	POPULAR	0	1	0.94	1.91118	7	0	0	97	4	6.61	0.98
BAD	1	0	0.06	2.31178	3	0	21	1	17	2.79	-1.6	GOOD	0	0	0.96	2.95556	4	0	9	99	27	3.55	1.72
IRRESPONSIBLE	1	1	0.04	0.878268	13	1	1	4	1	9.72	-1.2	RESPONSIBLE	0	1	0.94	1.86047	11	0	1	99	3	10.15	1.48
INCAPABLE	1	1	0.04	1.17759	9	1	1	2	5	11.5	-1.92	CAPABLE	0	1	0.94	1.73778	7	0	1	98	5		1.74
RETREAT	1	0	0.04	1.21851	7	0	1	1	10	10.53	-0.38	ADVANCE	0	0	0.94	1.69354	7	0	0	99	20	8.35	1.2
IMPRACTICAL	1	1	0.04	0.427676	11	1	0	5	2	11.44	-0.8	PRACTICAL	0	1	0.94	1.82946	9	0	0	95	4	10	1
POOR	1	0	0.04	2.36218	4	0	8	5	7	6.11	-1.54	RICH	0	0	0.94	2.09106	4	0	2	95	13	6.32	1.24
DISAPPROVE	1	1	0.04	0.552616	10	1	0	6	2	8.05	-1.72	APPROVE	0	1	0.94	1.11689	7	0	0	94	2	4.21212	2.08
LAST	1	0	0.04	2.80829	4	0	16	7	21	4.34609	-0.8	FIRST	0	0	0.94	3.08281	5	0	0	93	17	4.38871	1.2
UNCOMFORTABLE	1	1	0.04	1.33197	12	1	1	1	2	7.17	-1.58	COMFORTABLE	0	1	0.96	1.65471	10	0	1	99	5	7.17	1.48
FAR	1	0	0.04	2.70347	3	0	18	30	10	4.87894	-0.22	NEAR	0	0	0.96	2.28286	4	0	13	70	9	5.41179	0.56
SUBTRACT	1	0	0.04	0.279614	8	0	0	2	1	6.53	-0.08	ADD	0	0	0.96	1.91308	3	0	8	98	7	5.1	0.52
DEATH	1	0	0.04	2.36764	5	0	2	2	8	5.37	-1.64	LIFE	0	0	0.96	2.86995	4	0	10	98	14	5.89	1.52
HATE	1	0	0.04	1.75538	4	0	16	2	2	5.53	-2.3	LOVE	0	0	0.96	2.56129	4	0	15	98	10	5.17	2.34
IMMORAL	1	1	0.04	0.723854	7	1	0	2	5	11.11	-1.96	MORAL	0	1	0.96	1.80628	5	0	3	98	6	9.53	1.6
BELOW	1	0	0.04	2.12082	5	0	0	4	5	3.63636	-0.78	ABOVE	0	0	0.96	2.36675	5	0	1	96	4	4.54857	0.34
IMPOLITE	1	1	0.02	-0.0794077	8	1	0	2	1	7.26	-1.74	POLITE	0	1	0.96	1.34734	6	0	2	98	3	4.63	1.78
DECREASE	1	0	0.04	0.888408	8	0	0	5	6	8.56	-0.64	INCREASE	0	0	0.98	2.07201	8	0	0	95	7	7.42	1.34
NO	1	0	0.02	3.39716	2	0	16	8	6	2.71556	-1.2	YES	0	0	0.98	2.58476	3	0	5	92	1	2.3106	1.78
UNFASTEN	1	1	0.02		8	1	0	17	2	7.89	0.06	FASTEN	0	1	0.98	0.455705	6	0	4	83	4	7.26	0.1
UNWRAP	1	1	0.02		6	1	1	42	2	4.8	0.44	WRAP	0	1	0.98	0.874835	4	0	3	68	6	7	0.06
UNKIND	1	1	0.02	0.552616	6	1	2	2	2	7.21	-1.9	KIND	0	1	0.98	2.61262	4	0	8	98	4	4.89	2.2
UNSATISFACTORY	1	1	0.02		14	1	0	3	1	9	-1.52	SATISFACTORY	0	1	0.98	1.31729	12	0	0	97	2	8.84	0.98
DIE	1	0	0.02	1.90928	3	0	16	4	14	4.53	-1.88	LIVE	0	0	0.98	2.36128	4	0	14	96	19	6.1	1.72
SOUR	1	0	0	1.0755	4	0	12	10	11	4.89	-0.78	SWEET	0	0	0.98	1.67918	5	0	7	90	16	4.53	1.48
UNFRIENDLY	1	1	0.02	0.482034	10	1	0	0	4	7	-1.78	FRIENDLY	0	1	1	1.71398	8	0	0	100	5	4.5	2.04
OUTSIDE	1	0	0.18	2.32408	7	0	2	32	20	3.58	0.12	INSIDE	0	0	0.82	2.13348	6	0	1	68	10	4.77	0.2
PESSIMISM	1	0	0.22	0.269513	9	0	1	9	2	12.42	-1.44	OPTIMISM	0	0	0.78	0.923244	8	0	1	91	2	12.17	1.92
