# Supplementary material for: Exploring the Measurement of Markedness and Its Relationship with Other Linguistic Variables
Source: PLoS One. 2016 Jun 9;11(6):e0157141. doi: 10.1371/journal.pone.0157141 (PMC4900653; doi:10.1371/journal.pone.0157141)
Supplement: S2 Dataset — (XLSX) [file pone.0157141.s002.xlsx]

## Sheet: Key
S2 Dataset
Data Key
Rows 1 and 2
Heading	Description
Markedness Probability	Results of word-pairing task
Frequency	Frequency per million words (BNC)
Type	Semantically marked pair (1), morphologially marked pair (2)
Collocate Freq	Number of collocations of antonym pairs (see Discussion for criteria)
Unmarked 1st	Number of times unmarked (our markedness probability >0.51) occurs before marked term
Marked 1st	Number of times marked (our markedness probability <0.50) occurs before unmarked term
Unmarked 1st Prob	Proportion of collocates when unmarked (our markedness probability >0.51) occurs before marked term
Unmarked 1st Prob	Proportion of collocates when marked (our markedness probability <0.50) occurs before unmarked term
Unmarked dominant	Pairs where unmarked terms occuring first accounted for 50% of collocations
Marked dominant	Pairs where marked terms occuring first accounted for 50% of collocations
Equal	Pairs where unmarked and marked terms each accounted for 50% of collocations
Row 158
Cell O158	Global proportion of collocates where unmarked terms occuring before marked terms
Cell P158	Global proportion of collocates where marked terms occuring before unmarked terms
Cells R/S/T158	Sum totals of pairs where unmarked terms dominated their pair, marked terms dominated a pair, or terms were equivalent respectively
Row 161
Cells R/S/T161	Proportion of target words pairs where unmarked terms dominated the pair, marked terms dominated the pair, or terms were equivalent respectively
Row 169
Type1	Semantically distinguished pairs
Row 170
Type2	Morphologically distinguished pairs

## Sheet: Data
Unmarked	Markedness				Marked	Markedness					Collocate	Unmarked	Marked	Unmarked	Marked		Unmarked	Marked
Word	Probability	Frequency			Word	Probability	Frequency			Type	Freq	1st	1st	1st Prob	1st Prob		Dominant	Dominant	Equal
above	0.96	250.21			below	0.04	140.4			1	665	448	217	67.3684	32.6316		1	0	0
accept	0.94	96.07			reject	0.06	15.21			1	90	77	13	85.5556	14.4444		1	0	0
active	0.82	72.07			passive	0.18	14.25			1	204	126	78	61.7647	38.2353		1	0	0
add	0.96	81.56			subtract	0.04	230.07			1	42	35	7	83.3333	16.6667		1	0	0
advance	0.96	49.55			retreat	0.04	11.94			1	14	10	4	71.4286	28.5714		1	0	0
agreement	0.9	132.25			disagreement	0.1	7.8			1	32	25	7	78.125	21.875		1	0	0
always	0.8	443.85			never	0.2	531.82			1	1166	581	585	49.8285	50.1715		0	1	0
best	0.9	249.42			worst	0.1	49.23			1	305	248	57	81.3115	18.6885		1	0	0
better	0.92	346.26			worse	0.08	69.18			1	415	270	145	65.0602	34.9398		1	0	0
black	0.78	238.83			white	0.22	234.45			1	2960	2075	885	70.1014	29.8986		1	0	0
clean	0.9	62.66			dirty	0.1	26.63			1	81	45	36	55.5556	44.4444		1	0	0
comedy	0.81	14.09			tragedy	0.19	17.44			1	28	15	13	53.5714	46.4286		1	0	0
coming	0.94	195.11			going	0.06	635.29			1	562	348	214	61.9217	38.0783		1	0	0
day	0.66	600.76			night	0.34	349.29			1	1539	971	568	63.0929	36.9071		1	0	0
early	0.9	334.46			late	0.1	194.78			1	1320	348	972	26.3636	73.6364		0	1	0
encourage	0.84	50.7			discourage	0.16	4.78			1	26	21	5	80.7692	19.2308		1	0	0
fast	0.8	73.49			slow	0.2	57.22			1	127	83	44	65.3543	34.6457		1	0	0
find	0.52	409.06			lose	0.48	62.89			1	52	24	28	46.1538	53.8462		0	1	0
first	0.96	1206.75			last	0.04	746.81			1	1978	1165	813	58.8979	41.1021		1	0	0
forward	0.77	146.51			backward	0.23	6.32			1	86	56	30	65.1163	34.8837		1	0	0
friend	0.9	181.93			enemy	0.1	31.64			1	75	45	30	60	40		1	0	0
front	0.71	209.31			back	0.29	969.89			1	1170	630	540	53.8462	46.1538		1	0	0
full	0.62	322.35			empty	0.38	53.64			1	105	60	45	57.1429	42.8571		1	0	0
good	0.94	810.44			bad	0.06	149.22			1	1374	1045	329	76.0553	23.9447		1	0	0
high	0.9	381.77			low	0.1	16.42			1	1365	797	568	58.3883	41.6117		1	0	0
hot	0.94	87.41			cold	0.06	116.4			1	555	398	157	71.7117	28.2883		1	0	0
husband	0.94	107.38			wife	0.06	164.97			1	1262	860	402	68.1458	31.8542		1	0	0
import	0.88	13.84			export	0.12	26.74			1	108	70	38	64.8148	35.1852		1	0	0
in	0.94	22899.5			out	0.06	1971.49			1	48192	19004	29188	39.4339	60.5661		0	1	0
include	0.94	151.38			exclude	0.06	13.19			1	23	16	7	69.5652	30.4348		1	0	0
increase	0.96	167.96			decrease	0.04	12.01			1	179	137	42	76.5363	23.4637		1	0	0
inner	0.85	44.19			outer	0.15	23.9			1	301	181	120	60.1329	39.8671		1	0	0
inside	0.82	135.98			outside	0.18	210.9			1	795	299	496	37.6101	62.3899		0	1	0
interior	0.86	31.01			exterior	0.14	6.64			1	82	47	35	57.3171	42.6829		1	0	0
internal	0.8	66.76			external	0.2	49.09			1	633	392	241	61.9273	38.0727		1	0	0
inward	0.77	6.77			outward	0.23	6.36			1	47	29	18	61.7021	38.2979		1	0	0
inwardly	0.75	2.51			outwardly	0.25	1.69			1	14	3	11	21.4286	78.5714		0	1	0
leader	0.88	91.78			follower	0.12	2			1	19	11	8	57.8947	42.1053		1	0	0
life	0.96	550.58			death	0.04	199.07			1	966	657	309	68.0124	31.9876		1	0	0
light	0.88	225.44			dark	0.12	126.23			1	564	297	267	52.6596	47.3404		1	0	0
live	0.98	168.87			die	0.02	53.12			1	143	98	45	68.5315	31.4685		1	0	0
long	0.7	557.12			short	0.3	196.59			1	940	509	431	54.1489	45.8511		1	0	0
lost	0.86	187.79			found	0.14	471.35			1	196	125	71	63.7755	36.2245		1	0	0
love	0.96	223.48			hate	0.04	29.61			1	189	137	52	72.4868	27.5132		1	0	0
major	0.59	286.49			minor	0.41	48.95			1	354	224	130	63.2768	36.7232		1	0	0
man	0.88	588.21			woman	0.12	219.94			1	1730	1178	552	68.0925	31.9075		1	0	0
men	0.84	370.07			women	0.16	382.62			1	6473	4239	2234	65.4874	34.5126		1	0	0
minimum	0.58	50.07			maximum	0.42	50.57			1	248	139	109	56.0484	43.9516		1	0	0
more	0.73	2094.5			less	0.27	385.51			1	6509	4784	1725	73.4982	26.5018		1	0	0
most	0.78	980.57			least	0.22	302.72			1	736	417	319	56.6576	43.3424		1	0	0
near	0.96	178.81			far	0.04	395.64			1	250	149	101	59.6	40.4		1	0	0
now	0.84	1391.33			then	0.16	1545.9			1	3584	1955	1629	54.548	45.452		1	0	0
offence	0.77	36.59			defence	0.23	117.09			1	40	20	20	50	50		0	0	1
on	0.9	7342.85			off	0.1	678.8			1	8294	3719	4575	44.8396	55.1604		0	1	0
optimism	0.78	8.38			pessimism	0.22	1.86			1	14	8	6	57.1429	42.8571		1	0	0
over	0.51	1302.8			under	0.49	647.27			1	1138	648	490	56.942	43.058		1	0	0
part	0.54	534.64			whole	0.46	299.72			1	697	332	365	47.6327	52.3673		0	1	0
positive	0.9	83.34			negative	0.1	47.18			1	857	584	273	68.1447	31.8553		1	0	0
presence	0.63	78.41			absence	0.37	56.93			1	314	237	77	75.4777	24.5223		1	0	0
present	0.72	248.63			absent	0.28	15.44			1	76	41	35	53.9474	46.0526		1	0	0
promote	0.92	31.47			demote	0.08	0.14			1	1	1	0	100	0		1	0	0
question	0.9	256.73			answer	0.1	143.13			1	2193	547	1646	24.943	75.057		0	1	0
remember	0.77	184.48			forget	0.23	14.8			1	78	42	36	53.8462	46.1538		1	0	0
reward	0.76	19.39			punishment	0.24	22.16			1	26	21	5	80.7692	19.2308		1	0	0
rich	0.96	67.04			poor	0.04	145.52			1	532	386	146	72.5564	27.4436		1	0	0
right	0.92	905.41			wrong	0.08	154.95			1	989	707	282	71.4863	28.5137		1	0	0
rough	0.58	34.2			smooth	0.42	30.59			1	41	24	17	58.5366	41.4634		1	0	0
same	0.88	611.06			different	0.12	475.45			1	1818	1011	807	55.6106	44.3894		1	0	0
shallow	0.6	13.6			deep	0.4	102.02			1	61	31	30	50.8197	49.1803		1	0	0
smile	0.82	68.46			frown	0.18	4.88			1	25	16	9	64	36		1	0	0
strong	0.68	157.61			weak	0.32	34.75			1	281	176	105	62.6335	37.3665		1	0	0
succeed	0.67	20.98			fail	0.33	33.28			1	40	27	13	67.5	32.5		1	0	0
success	0.9	132.45			failure	0.1	76.71			1	373	306	67	82.0375	17.9625		1	0	0
superior	0.75	21.67			inferior	0.25	8.4			1	34	24	10	70.5882	29.4118		1	0	0
sweet	1	34.8			sour	0	6.23			1	50	47	3	94	6		1	0	0
together	0.84	299.21			apart	0.16	97.61			1	122	72	50	59.0164	40.9836		1	0	0
up	0.96	2075.21			down	0.04	921.16			1	7295	4951	2344	67.8684	32.1316		1	0	0
upstairs	0.9	26.22			downstairs	0.1	17.27			1	94	63	31	67.0213	32.9787		1	0	0
upward	0.88	7			downward	0.12	5.91			1	43	32	11	74.4186	25.5814		1	0	0
upwards	0.92	17.03			downwards	0.08	7.22			1	60	45	15	75	25		1	0	0
victory	0.86	55.23			defeat	0.14	35.78			1	89	60	29	67.4157	32.5843		1	0	0
war	0.52	273.44			peace	0.48	86.78			1	420	254	166	60.4762	39.5238		1	0	0
wealth	0.72	37.7			poverty	0.28	30.3			1	54	35	19	64.8148	35.1852		1	0	0
wet	0.72	38.03			dry	0.28	64.2			1	254	170	84	66.9291	33.0709		1	0	0
wide	0.61	118.23			narrow	0.39	48.23			1	66	29	37	43.9394	56.0606		0	1	0
work	0.94	898.23			play	0.06	211.43			1	290	190	100	65.5172	34.4828		1	0	0
yes	0.98	585.34			no	0.02	2269.85			1	3115	1901	1214	61.0273	38.9727		1	0	0
able	0.9	296.64			unable	0.1	61.4			2	29	16	13	55.1724	44.8276		1	0	0
adequate	0.92	35.31			inadequate	0.08	22.83			2	7	3	4	42.8571	57.1429		0	1	0
advantage	0.95	72.1			disadvantage	0.05	11.26			2	21	15	6	71.4286	28.5714		1	0	0
agree	0.96	80.5			disagree	0.04	7.36			2	66	62	4	93.9394	6.06061		1	0	0
agreeable	0.94	3.94			disagreeable	0.06	185			2	2	2	0	100	0		1	0	0
approve	0.96	10.37			disapprove	0.04	1.38			2	14	13	1	92.8571	7.14286		1	0	0
attentive	0.94	2.38			inattentive	0.06	0.31
capable	0.96	48.24			incapable	0.04	8.23			2	2	2	0	100	0		1	0	0
certain	0.92	217.76			uncertain	0.08	19.51			2	10	5	5	50	50		0	0	1
comfortable	0.96	38.42			uncomfortable	0.04	13.28			2	14	9	5	64.2857	35.7143		1	0	0
competent	0.88	12.19			incompetent	0.12	3.7			2	3	2	1	66.6667	33.3333		1	0	0
conscious	0.88	29.79			unconscious	0.12	13.62			2	115	84	31	73.0435	26.9565		1	0	0
conspicuous	0.85	7.44			inconspicuous	0.15	1.01			2	2	1	1	50	50		0	0	1
desirable	0.95	20.77			undesirable	0.05	6.17			2	15	12	3	80	20		1	0	0
direct	0.94	117.02			indirect	0.06	15.82			2	312	259	53	83.0128	16.9872		1	0	0
familiar	0.92	55.72			unfamiliar	0.08	7.88			2	44	33	11	75	25		1	0	0
fasten	0.98	1.39			unfasten	0.02	0.26
favourable	0.96	14.57			unfavourable	0.04	3.31			2	31	26	5	83.871	16.129		1	0	0
finite	0.6	6.34			infinite	0.4	9.21			2	47	23	24	48.9362	51.0638		0	1	0
formal	0.9	63.32			informal	0.1	23.93			2	362	267	95	73.7569	26.2431		1	0	0
fortunate	0.94	12.63			unfortunate	0.06	15.52			2	3	2	1	66.6667	33.3333		1	0	0
friendly	0.98	39.49			unfriendly	0.02	1.79			2	8	6	2	75	25		1	0	0
grateful	0.9	26.31			ungrateful	0.1	1.38
honest	0.92	28.51			dishonest	0.08	3.5			2	10	8	2	80	20		1	0	0
honourable	0.92	8.6			dishonourable	0.08	0.43			2	2	2	0	100	0		1	0	0
important	0.94	386.86			unimportant	0.06	3.97			2	11	7	4	63.6364	36.3636		1	0	0
independent	0.68	110.63			dependent	0.32	37.6			2	62	29	33	46.7742	53.2258		0	1	0
kind	0.98	235.73			unkind	0.02	2.58			2	6	4	2	66.6667	33.3333		1	0	0
legal	0.92	130.58			illegal	0.08	23.9			2	54	32	22	59.2593	40.7407		1	0	0
likely	0.9	229.91			unlikely	0.1	55.43			2	40	18	22	45	55		0	1	0
limited	0.76	103.14			unlimited	0.24	7.06			2	39	25	14	64.1026	35.8974		1	0	0
mature	0.82	18.73			immature	0.18	4.12			2	10	4	6	40	60		0	1	0
moral	0.96	52.96			immoral	0.04	3.13			2	15	12	3	80	20		1	0	0
mortal	0.88	4.67			immortal	0.12	2.6			2	11	9	2	81.8182	18.1818		1	0	0
necessary	0.94	178.48			unnecessary	0.06	18.14			2	6	5	1	83.3333	16.6667		1	0	0
normal	0.9	121.79			abnormal	0.1	8.01			2	82	55	27	67.0732	32.9268		1	0	0
obedient	0.98	1.96			disobedient	0.02	0.72			2	3	2	1	66.6667	33.3333		1	0	0
patience	0.91	11.51			impatience	0.09	4.24			2	2	2	0	100	0		1	0	0
patient	0.92	81.87			impatient	0.08	4.24			2	2	2	0	100	0		1	0	0
patiently	0.9	4.97			impatiently	0.1	5.41			2	1	0	1	0	100		0	1	0
pleasant	0.92	25.71			unpleasant	0.08	12.43			2	23	20	3	86.9565	13.0435		1	0	0
polite	0.98	10.94			impolite	0.02	0.55
popular	0.94	103.97			unpopular	0.06	6.38			2	12	7	5	58.3333	41.6667		1	0	0
possible	0.94	336.26			impossible	0.06	68.14			2	47	26	21	55.3191	44.6809		1	0	0
practical	0.96	76.86			impractical	0.04	2.89			2	1	1	0	100	0		1	0	0
probable	0.88	11.82			improbable	0.12	3.77			2	1	1	0	100	0		1	0	0
profitable	0.92	13.4			unprofitable	0.08	1.62			2	8	5	3	62.5	37.5		1	0	0
pure	0.94	33.1			impure	0.06	0.69			2	6	5	1	83.3333	16.6667		1	0	0
rational	0.88	22.98			irrational	0.12	4.94			2	22	14	8	63.6364	36.3636		1	0	0
reasonable	0.96	61.51			unreasonable	0.04	9.78			2	25	11	14	44	56		0	1	0
regular	0.92	74.88			irregular	0.08	7.26			2	33	24	9	72.7273	27.2727		1	0	0
regularly	0.93	38.25			irregularly	0.07	1.33			2	3	3	0	100	0		1	0	0
reliable	0.93	22.04			unreliable	0.07	4.77			2	3	1	2	33.3333	66.6667		0	1	0
resolutely	0.93	2.69			irresolutely	0.07	0.07
responsible	0.96	92.98			irresponsible	0.04	4.18			2	4	2	2	50	50		0	0	1
satisfactory	0.98	21.6			unsatisfactory	0.02	7.6			2	8	5	3	62.5	37.5		1	0	0
selfish	0.82	6.55			unselfish	0.18	0.8			2	3	3	0	100	0		1	0	0
shaken	0.84	7.88			unshaken	0.16	0.1
timely	0.92	3.92			untimely	0.08	0.95			2	2	2	0	100	0		1	0	0
tolerant	0.92	3.91			intolerant	0.08	1.27			2	1	0	1	0	100		0	1	0
usual	0.86	73.34			unusual	0.14	40.18			2	11	8	3	72.7273	27.2727		1	0	0
usually	0.92	188.42			unusually	0.08	9.74			2	1	0	1	0	100		0	1	0
valid	0.96	22.69			invalid	0.04	7.7			2	43	12	31	27.907	72.093		0	1	0
visible	0.83	28.36			invisible	0.17	12.01			2	29	20	9	68.9655	31.0345		1	0	0
voluntary	0.9	38.85			involuntary	0.1	3.7			2	21	17	4	80.9524	19.0476		1	0	0
willingly	0.94	4.53			unwillingly	0.06	1.07			2	2	2	0	100	0		1	0	0
wrap	0.98	6.3			unwrap	0.02	0.29
									Global		122519	63907	58612	65.1161	34.8839		122	21	4
154 target pairs											122519	52.1609	47.8391				82.9932	14.2857	2.72109
7 pairs not found
0 semantic do not occur
7 morphological do not occur
											Collocate	Unmarked	Marked	Unmarked	Marked		#Unmarked	#Marked
											Freq	1st	1st	1st Prob	1st Prob		Dominant	Dominant	#Equal	#Missing
					Semantically distinguished pairs				Type1		120747	62660	58087	62.7362	37.2638		76	10	1	0
					Morphologically distinguished pairs				Type2		1772	1247	525	68.5669	31.4331		46	11	3	7
																	%Unmarked	%Marked
																	Dominant	Dominant	%Equal	%Missing
																Type1	87.3563	11.4943	1.14943	0
																Type2	68.6567	16.4179	4.47761	10.4478
